# Supplementary material for: Urolithin A improves mitochondrial health, reduces cartilage degeneration, and alleviates pain in osteoarthritis
Source: Aging Cell. 2022 Jul 1;21(8):e13662. doi: 10.1111/acel.13662 (PMC9381911; doi:10.1111/acel.13662)
Supplement: Supplementary file 1 — Table S1 [file ACEL-21-e13662-s002.xlsx]

## Sheet: Taqman probes
Gene name	TaqMan ID	Species
PARK2	Hs01038322_m1	Human
SQSTM1	Hs00177654_m1	Human
MAP1LC3B	Hs00797944_s1	Human
BNIP3L	Hs00188949_m1	Human
ESRRA	Hs01067166_g1	Human
PPARA	Hs00947536_m1	Human
NDUFA1	Hs00244980_m1	Human
UQCRB	Hs00559884_m1	Human
PPIB	Hs00168719_m1	Human
HPRT	Hs02800695_m1	Human
